# Supplementary material for: Clinical outcomes in brief psychotic episodes: a systematic review and meta-analysis
Source: Epidemiol Psychiatr Sci. 2021 Nov 4;30:e71. doi: 10.1017/S2045796021000548 (PMC8581951; doi:10.1017/S2045796021000548)
Supplement: Supplementary file 1 [file epssup.zip]

Archive with 2 entries (2 files):
- S2045796021000548sup001.docx
- S2045796021000548sup002.zip
